# Supplementary material for: Differences in the Evolution of Clinical, Biochemical, and Hematological Indicators in Hospitalized Patients with COVID-19 According to Their Vaccination Scheme: A Cohort Study in One of the World’s Highest Hospital Mortality Populations
Source: Vaccines (Basel). 2024 Jan 11;12(1):72. doi: 10.3390/vaccines12010072 (PMC10821037; doi:10.3390/vaccines12010072)
Supplement: Supplementary file 1 [file vaccines-12-00072-s001.zip]

Archive with 1 entries (1 files):
- vaccines-2773952-supplementary.pdf
